# Supplementary material for: A Case-by-Case Evolutionary Analysis of Four Imprinted Retrogenes
Source: Evolution. 2011 May;65(5):1413–27. doi: 10.1111/j.1558-5646.2010.01213.x (PMC3107425; doi:10.1111/j.1558-5646.2010.01213.x)
Supplement: Supplementary file 5 [file evo0065-1413-SD5.xls]

## Sheet: Sheet1
Species	Inpp5f_v2	Mcts2	Nap1l5	U2af1-rs1
Mus musculus	P	P	P	P
Rattus novergicus	P	P	P	P
Peromyscus maniculatis	D	D	D	?
Dipodomys ordii	D	D	D	A
Cavia procellus	D	P	D	A
Callithrix jacchus	D	P	D	D
Macaca mulatta	D	D	D	D
Pongo p. abelii	D	P	P	D
Pan troglodytes	D	P	P	D
Homo sapiens	P	P	P	A
Tupaia belangeri	D	D	D	D
Felis cattus	D	A	D	D
Canis l. familiaris	P	A	P	A
Bos taurus	P	A	P	A
Eqqus caballus	D	A	P	D
Dasypus novemcinctus	P	D	D	D
Choloepus hoffmanni	D	D	A	D
Loxodonta africana	P	D	D	D
Echinops telfairi	D	D	A	D
Monodelphis domestica	A	A	A	A
P = present
D = did not examine
A = absent
